# Supplementary material for: Efficacy and Safety of Esketamine in Patients Undergoing Laparoscopic Cholecystectomy: A Systematic Review and Meta-Analysis of Randomized Controlled Trials
Source: J Clin Med. 2026 Jun 24;15(13):4902. doi: 10.3390/jcm15134902 (PMC13361626; doi:10.3390/jcm15134902)
Supplement: Supplementary file 1 [file jcm-15-04902-s001.zip]

Archive with 1 entries (1 files):
- jcm-4315282-supplementary.pdf
